# Supplementary material for: Assessing Heat Resistance and Selecting Heat-Resistant Individuals of Largemouth Bass (Micropterus salmoides) with Tiered Thermal Exposure
Source: Animals (Basel). 2025 Jan 8;15(2):128. doi: 10.3390/ani15020128 (PMC11758336; doi:10.3390/ani15020128)
Supplement: Supplementary file 1 [file animals-15-00128-s001.zip]

Archive with 8 entries (7 files):
- Supplementary materials/Figure S1.tif
- Supplementary materials/Figure S2.tif
- Supplementary materials/Figure S3.tif
- Supplementary materials/Figure S4.tif
- Supplementary materials/Table S1.xlsx
- Supplementary materials/Table S2.xlsx
- Supplementary materials/Table S3.xlsx
- Supplementary materials/
