# Supplementary material for: Assessing Heat Resistance and Selecting Heat-Resistant Individuals of Largemouth Bass (Micropterus salmoides) with Tiered Thermal Exposure
Source: Animals (Basel). 2025 Jan 8;15(2):128. doi: 10.3390/ani15020128 (PMC11758336; doi:10.3390/ani15020128)
Supplement: Supplementary file 1 [file animals-15-00128-s001.zip › Supplementary materials/Table S1.xlsx]

## Sheet: Sheet1
Table S3. Accuracy of temperature control during the tiered heat exposure experiment
Exposure time (d)	Setting temperature (℃)	Mean actual temperature (℃)	Standard deviation of actual temperature (℃)	Minimum actual temperature (℃)	Maximum actual temperature (℃)	Actual temperature range (℃)	Deviation between mean actual and setting temperature (℃)
0	28	27.81	0.17	27.7	28	0.3	-0.19
1	30	29.88	0.05	29.8	30	0.2	-0.12
2	32	32.02	0.06	31.9	32.1	0.2	0.02
3	34	34.1	0.06	34	34.2	0.2	0.1
4	34.5	34.58	0.03	34.5	34.7	0.2	0.08
5	35	35.05	0.05	34.8	35.1	0.3	0.05
6	35.5	35.57	0.23	35.3	35.7	0.4	0.07
7	36	36.09	0.04	35.9	36.2	0.3	0.09
8	36.5	36.6	0.05	36.5	36.7	0.2	0.1
9	37	37.09	0.05	37	37.2	0.2	0.09
10	37.5	37.54	0.05	37.4	37.6	0.2	0.04
11	38	37.99	0.07	37.8	38.1	0.3	-0.01
12	38.5	38.48	0.1	38.3	38.6	0.3	-0.02
13	39	39	0.06	38.9	39.1	0.2	0
