# Supplementary material for: Assessing Heat Resistance and Selecting Heat-Resistant Individuals of Largemouth Bass (Micropterus salmoides) with Tiered Thermal Exposure
Source: Animals (Basel). 2025 Jan 8;15(2):128. doi: 10.3390/ani15020128 (PMC11758336; doi:10.3390/ani15020128)
Supplement: Supplementary file 1 [file animals-15-00128-s001.zip › Supplementary materials/Table S2.xlsx]

## Sheet: Sheet1
Table S3. Lethal cumulative temperature for the corresponding death temperature and survival time
Death temperature (℃)	Temperature increment (℃)	Survival time (h)	Cumulative temperature of time period (℃•h)	Lethal cumulative temperature (℃•h)
34.5	0.5	6	3	3
		12	3	6
		18	3	9
		24	3	12
35	1	6	6	18
		12	6	24
		18	6	30
		24	6	36
35.5	1.5	6	9	45
		12	9	54
		18	9	63
		24	9	72
36	2	6	12	84
		12	12	96
		18	12	108
		24	12	120
36.5	2.5	6	15	135
		12	15	150
		18	15	165
		24	15	180
37	3	6	18	198
		12	18	216
		18	18	234
		24	18	252
37.5	3.5	6	21	273
		12	21	294
		18	21	315
		24	21	336
38	4	6	24	360
		12	24	384
		18	24	408
		24	24	432
38.5	4.5	6	27	459
		12	27	486
		18	27	513
		24	27	540
39	5	6	30	570
		12	30	600
		18	30	630
		24	30	660
39.5	5.5	6	33	693
		12	33	726
		18	33	759
		24	33	792
40	6	6	36	828
		12	36	864
		18	36	900
		24	36	936
