# Supplementary material for: Assessing Heat Resistance and Selecting Heat-Resistant Individuals of Largemouth Bass (Micropterus salmoides) with Tiered Thermal Exposure
Source: Animals (Basel). 2025 Jan 8;15(2):128. doi: 10.3390/ani15020128 (PMC11758336; doi:10.3390/ani15020128)
Supplement: Supplementary file 1 [file animals-15-00128-s001.zip › Supplementary materials/Table S3.xlsx]

## Sheet: Sheet1
Table S4. Primers used in the study
Gene name	Forward primer 5'-3'	Reverse primer 5'-3'	Amplicon size bp	Efficiency %
ER stress response-related genes
ire1	GACGTGAGTGACCGCATAGA	GAACCGCCTCAAGTCTGTCT	138	102
perk	GCCTATGTGAGGCAACGGAA	CAGGAACGGGTCTCCATAGC	110	102
atf6	ATGAGGTGGACAGAAGCAGC	GAGACGGGGCCTCATCTAAG	141	95
atf4	TCTGGCAAAATGGCGTCTCT	CTGGACAGTGTTAGCCGTGA	134	105
chop	GTCGAGAAGGCGAGCGAATA	ACGGTTCACACTGGACCTTT	109	96
Apoptosis-related genes
bax	GCCTGTCGACTTGTCATCAA	GGAACGAATACCCTCCCAGC	141	105
bcl2	GATAACGGGGGATGGGATGC	GGTATGCTCCGATGGTGAGG	139	99
caspase-3	CCTTCTCTACAGCCCCAGGATA	CCACCTTGTGGTTCACTCGT	144	99
Internal references
actb2	GGGCAACTGACGCAGTATAAA	CATCTTCCATGGCTGAACTTTGG	149	97
eef1g	ACACGTGAACGCGGACTTTA	GTACGTGTACAGAGTCCCTGC	123	95
